# Supplementary material for: Crucial Roles of microRNA-16-5p and microRNA-27b-3p in Ameloblast Differentiation Through Regulation of Genes Associated With Amelogenesis Imperfecta
Source: Front Genet. 2022 Mar 25;13:788259. doi: 10.3389/fgene.2022.788259 (PMC8990915; doi:10.3389/fgene.2022.788259)
Supplement: Supplementary file 1 [file Table2.XLSX]

## Sheet: Sheet1
		Supplementary Table S1. Primer sets used in this study
		Ambn	5'-TGAGCCTTGAGACAATGCGAC-3'	5'-AAAGAGTTATGCGGTGGGAG-3'
		Amelx	5'-GTCACCTCTGCATCCCATG-3'	5'-TTCCCGCTTGGTCTTGTC-3'
		Bcl11b	5'-ATGTCCCGCCGCAAACAG-3'	5'-AGGCTGCTAGGCTCCTCTATC-3'
		Bmp2	5'-GACCCGCTGTCTTCTAGTGT-3'	5'-ACGGCTTCTTCGTGATGGAA-3'
		Cldn16	5'-GGATGGTGAACGCTGATGACTC-3'	5'-GCGTTTGTTACACACTCCCACC-3'
		Csf1	5'-CCTGAACAGCTGCTTCACC-3'	5'-TGGAAAGTTCGGACACAGGC-3'
		Ctnnb1	5'-ATGGAGCCGGACAGAAAAGC-3'	5'-CTTGCCACTCAGGGAAGGA-3'
		Eda	5'-GCATTCTTGCTGCATTGCAC-3'	5'-TTCCTGCATGATTCCAAGCC-3'
		Enam	5'-TGCAGAAATCCGACTTCTCCT-3'	5'-CATCTGGAATGGCATGGCA-3'
		Fgfr1	5'-ACCAAACCGTAGGC-3'	5'-CCTTGTCAGGAAGG-3'
		Foxo1	5'-AGGATAAGGGCGACAGCAAC-3'	5'-GCTGTGAAGGGACAGATTGTGG-3'
		Gja1	5'-TTGGGGTGATGAACAGTCTGC-3'	5'-TGTGGGCACAGACACGAATATG-3'
		Hmgn2	5'-CTCCAAAGCCAGAGCCCAAAC-3'	5'-GCAGGATTATTCGCATCCTTCCC-3'
		Irf6	5'-TGTTCACCAGCAAGCTGTTG-3'	5'-TAAATGGCATGTCCGCTGAC-3'
		Klk4	5'-CAACTAAAGAATGGGAAACTGCC-3'	5'-GAGTCCTTTTGGTCCTGTCC-3'
		Med1	5'-GAGAGGCTGAGTAAGATGAGCTC-3'	5'-GAGAGCCTTCTGCAATGTCTCC-3'
		Mmp20	5'-CACCTCACAAGCCATCTATCC-3'	5'-GAAGCTCCTTTCCCAACATTG-3'
		Pax9	5'-ACCGCTTCTGCACTCTGATG-3'	5'-GGGCAACACAAATGCCTCAT-3'
		Relt	5'-GTCACTCCAGGGCCTGATG-3'	5'-CTTTGCCAGGTGGACACAGC-3'
		Runx1	5'-GCTTTCGCAGAGCGGTGA-3'	5'-ACCTTGAAAGCGATGGGCAG-3'
		Runx2	5'-CGGACGAGGCAAGAGTTTCA-3'	5'-GGATGAGGAATGCGCCCTAA-3'
		Slc10a7	5'-CCTACATTGCCGTCGCAACG-3'	5'-GCTGCTGGGAAGAAGGCAAG-3'
		Slc12a2	5'-GATCGACCACTACCGGCAC-3'	5'-CGACCACAGCATCTCTGGTTG-3'
		Slc24a4	5'-CATGTTCTGCTGGACACGTG-3'	5'-GTTGGAGAACAGGTCTGTGGG-3'
		Slc4a4	5'-CGCCACAAGAGGAAGGCTG-3'	5'-GAATCGGATGCGTTCTGCGG-3'
		Smad3	5'-CCGAATCCGATGTCCCCAG-3'	5'-CTGTGAGGCGTGGAATGTCTC-3'
		Sp6	5'-CACAGGGCTATGAGTTGCCAG-3'	5'-GGCTGCAGGAGCTTGGAAAAG-3'
		Sp7	5'-GCCTGACTCCTTGGGACC-3'	5'-TAGTGAGCTTCTTCCTCAAGCA-3'
		Stim1	5'-GGCTCCTTCTGCATCAGGG-3'	5'-GCACAGGGGCTTGTCAATTCG-3'
		Stim2	5'-CTTCGGGTTGTTGGTGGCC-3'	5'-GTGGACTCAGCGACATACAGG-3'
		Tgfbr2	5'-AAAGAAAAGGGCGGGCGAGAC-3'	5'-GACCAACAACAGGTCGGGAC-3'
		Tmbim6	5'-GTATGTTTGTGGCGGCAGC-3'	5'-CATCAAGGCCAAGGAGCCC-3'
		Gapdh	5'-AACTTTGGCATTGTGGAAGG-3'	5'-ACACATTGGGGGTAGGAACA-3'
