# Supplementary material for: Crucial Roles of microRNA-16-5p and microRNA-27b-3p in Ameloblast Differentiation Through Regulation of Genes Associated With Amelogenesis Imperfecta
Source: Front Genet. 2022 Mar 25;13:788259. doi: 10.3389/fgene.2022.788259 (PMC8990915; doi:10.3389/fgene.2022.788259)
Supplement: Supplementary file 2 [file Table3.XLSX]

## Sheet: systematic review
Mouse model from sysematic review
Single mutant models
#	Gene symbol	Gene name	Mouse type	Incisor Phenotype	Molar Phenotype	Overall Phenotype	PMID	Year Published	Note
1	Alpl (Tnap)	alkaline phosphatase, liver/bone/kidney	global-KO	Homozygous mutatns show enamel hypoplasia and eruption delay.	Homozygous mutatns show enamel hypoplasia, delaying mantle dentin mineralization, acellular cementum formation defect, and eruption delay.		10371245	1999
2	Ambn	ameloblastin	Transgenic-overexpression (under Amelx promotor)	Tg mice is normal in gross but exhibit porous enamel and dysmorphic enamel rod by SEM.	Tg mice is normal in gross anatomy.		12657627	2003
	Ambn	ameloblastin	global-KO (delt5-6)	A displastic mineralized layer covers on dentin instead of enamel in homozygous mutant mice.	A displastic mineralized layer covers on dentin instead of enamel in homozygous mutant mice. Homozygous mutants exhibit worn cusps and rough surface.		15583034/ 19375505	2004/ 2009
	Ambn	ameloblastin	global-KO-KI (LacZ)	Homozygous mutants exhibit chalky white color, rough surface, and missing enamel.	Homozygous mutants exhibit lacking enamel and worn cusps.	KO mice fail to deposit initial enamel.	31402633	2019
	Ambn	ameloblastin	global-KO			KO mice show enamel hypoplasia.	16612084	2005
3	Amelx	amelogenin-X linked	global-KO	Mutants exhibit chalky white color, roughand knobby surface, and worn tip with a less than 10% of nornaml thickness enamel.	Mutants exhibit worn cusps and a less than 10% of normal thickness enamel.	KO mice is hypoplastic enamel. KO enamel phenotype is pertially rescued by Tg (Amelx*M180-87) and/or Tg (Amelx*LRAP) mice.	11406633/ 18390542/ 18701811/ 22243229	2001/ 2008/ 2009/ 2011	2001 is original phenotype/mice generation. 2008, 2009, & 2011 is rescue.
	Amelx	amelogenin-X linked	Transgenic (M180-deltaA & M180delta-B)	Both single and double Tg mice have normal thickness and shape of enamel and normal color.		Single Tg mice have porous enamel and dysmorphic enamel rods. Compound Tg mice have immature enamel with few crystallites.	11243888/ 12619931	2000/ 2003
	Amelx	amelogenin-X linked	Transgenic (P70T)		Tg mice exhibit chalky white color, irregular surface, and worn cusps.	Tg enamel phenotype is similar to human AI patients with same mutation.	17384027	2007
	Amelx	amelogenin-X linked	global-KO (p.Y64H: M100888)	Hemi and heterozygous mutants exhibit chalky white and opaque color, rough/pitted surface, worn tip. Heterozygous female have thin and normal mineral density enamel. Hemizygous male lacks majority of enamel but normal mineral density in residual enamel.	Hemi and heterozygous mutants exhibit opaque, rough surface, and worn cusps.	Mutants enamel is ultrastructualy dysplastic. Enamel phenotype is rescued by treatment with 4-Phenylbutyrate to reduce ER stress.	20067920/ 24363885	2010/ 2014	2014 is rescue.
	Amelx	amelogenin-X linked	Transgenic (M194)	Tg mice exhibit white color, irregular surface, and thin and low mineralized enamel.	Tg mice worn cusps.	Tg mice is hypomineralized enamel.	25117480	2014
	Amelx	amelogenin-X linked	Transgenic (CTRNC)		High copy number Tg mice exhibit rough and pitted surface enamel and low enamel density and volume.		20042744	2010
4	Amtn	amelotin	global-KO	Homozygous mutants exhibit chalky white color, less trunslucency, chipped and worn tip, normal enamel thickness, delaying enamel mineralization, low mineral density.	Homozygous mutants is normal.	KO mice is hypomaturated/hypomineralized enamel due to residual of enamel proteins	25715379	2015
5	Arhgap6	Rho GTPase activating protein 6	conditional	EIIa-Cre;Arhgap6F/F cKO hemizygous mice exhibit chalky white color and aprismatic and thin enamel.	EIIa-Cre;Arhgap6F/F cKO hemizygous mice exhibit worn crown.	cKO mice is hypoplastic enamel which is similar to Amelx null mice. Nested Amelx gene also deleted in this mutant mice.	16007484	2005
6	Ascl5 (aka AmeloD)	achaete-scute family bHLH transcription factor 5	global-KO	Homozygous mutants exhibit chalky-white color.	Homozygous mutants exhibit thin enamel and small size of crown.	KO mice is enamel hypoplasia.	30504223	2019
7	Bcl11b	B cell leukemia/lymphoma 11 B	global-KO		Bcl11bS826G/- mice show hypoplastic maxillary incisor, chalky white color, and slender shape. Ca and P concentration in enamel and dentin are low.		23727454	2013
8	Bmp2	bone morphogenic protein 2	conditional	Osx-Cre;Bmp2F/F cKO mice exhibit chalky white and jagged and worn tip with thin and low mineralized enamel.	Osx-Cre;Bmp2F/F cKO mice show thin and low mineralized enamel, worn cusps, and missing third molar.	CKO mice suppress the expressions of Amel, Enam, Klk4, and Mmp-20.	21597270/ 25545831	2011/ 2015	same mice and same authors. 2015 mentioned detail.
9	Cftr	cystic fibrosis transmembrane regulator	global-KO			Homozygous mutants have hypomineralized enamel.	9206347	1996
10	Cldn3	claudin 3	global-KO	Homozygous mutants exhibit mineralization delay, normal enamel prisms, abnormal ameloblast's tight junction, accumulating enamel protein.	Homozygous mutants exhibit low enamel volume.		28596736	2017
11	Cldn16	claudin 16	global-KO	Homozygous mutants exhibit delaying mineralization and low enamel volume.	Homozygous mutants exhibit enamel fructure, worn cusps, low enamel volume, and thin enamel.	Homozygous mutants have same Ca and Ca-to-phosphorus ratio with WT, altered tight junction in ameloblasts, and suppressed MMP-20 activity.	26426912	2016
12	Cnnm4	cyclin M4	global-KO	Homozygous mutants show shalky white color, normal enamel thickness, and immature enamel rod and inreased inter-rod space.		KO mice is hypominerlized enamel due to low Ca and phophate density.	24339795	2013
13	Col17a1	collagen, type XVII, alpha 1	global-KO	Homozygous mutants exhibit chalky white color, smooth surface, delaying and irregular enamel mineralization .	Homozygous mutants exhibit worn crown.	KO mice may be hypomaturated/hypomineralized enamel.	19036806	2009
14	Csf1	colony stimulating factor 1	op/op	Incisors of op/op mice do not erupt at 3 weeks old yet.	op/op mice exhibit thin enamel, underdevelop cusps with enamel chipping, and tooth eruption delay.	Enamel phenotype is rescued by csCSF1-Tg mice.	17126805	2007
	Csf1	colony stimulating factor 1	Transgenic (expression of csCSF-1 in op/op)	Tg mice exhibit chalky white color and twisted and broken tip.	Tg mice rescue op/op phenotype. But enamel is slightly thinner and less organized compaired with WT.		17126805	2007
15	Ctnnb1	catenin, beta 1	conditional-constitutive activation	Amelx-Cre;Ctnnb1∆ex3F/F cKO mice exhibit chalky-white color, worn tip, low mineral dencity, and disrupted enamel rod structure.		Enamel thickness of unerupted part of incisor is normal. CKO mice is hypomineralized enamel.	30066216	2018
16	Dlx3	distal-less homeobox 3	conditional	K14-Cre;Dlx3F/F cKO mice exhibit chalky white color, rough and irregular surface, low mineral density enamel, and disorganized enamel rods and matrix.	K14-Cre;Dlx3F/F cKO mice low mineral density enamel.	CKO mice is hypomineralized enamel due to defect in pH regulation and disregulation of myosin II subunits.	27760456/ 29745813	2017/ 2018
17	Enam	enamelin	global-KO (Rgsc521)	Homozygous mutant show complete loss of enamel. Heterozygous mutants show slightly rough surface with pits.	Homozygous mutant show complete loss of enamel. Heterozygous mutants show slightly rough surface with pits and gap between enamel and dentin core, but normal thickness of enamel.	Heterozygous mutants is hypomaturated AI-like phenotype. Homozygous mutants generate large cysts surrounding cusps without true enamel formation.	15649948/ 20598351	2005/ 2011	same mice but different authors
	Enam	enamelin	global-KO (Rgsc395, Rgsc514)	Heterozygous mutants show rough surface,	Heterozygous mutants show rough, cracked, and delaminated surface, and gap between enamel and dentin core, but normal thickness of enamel.	Heterozygous mutants is localized hypoplastic AI-like phenotype.	15649948	2005
	Enam	enamelin	global-KO (p.Gln176X)-ATE1	Homozygous mutants exhibit complete loss of enamel (enamel aplasia). Hetelozygous mutants exhibit lighter color in maxillary incisor, thin enamel (50% of WT) thickness, and cracked enamel.	Homozygous mutants exhibit complete loss of enamel (enamel aplasia). Hetelozygous mutants exhibit lighter color in maxillary incisor, thin enamel (50% of WT) thickness, and cracked enamel.	KO mice is hypoplastic enamel.	15271968/ 17652207	2004/2007	2004 is phenotype, 2007 is cloning.
	Enam	enamelin	global-KO (c.A382T)-ATE2			no phenotype mentioned. Only cloning.	22813216	2012
	Enam	enamelin	global-KO-KI (LacZ)	Homozygous mutants show chalky white color,rough and irregular surface, chipped tip, and no true enamel. Dentin is covered by very thin mineral crust without enamel characteristics.	Homozygous mutants show rough and irregular surface, worn cuspus, and no true enamel.	Homozygous mutants is hypoplastic or aplastic enamel with no organized enamel crystallite. Enamel phenotype is rescued by Enamelin Tg under amelogenin promotor.	18252720/ 24603688	2008/ 2014
	Enam	enamelin	global-KO (p.S55I)	Homozygous mutants exhibit white smooth surface without enamel. Heterozygous mutants covered chalky white, opaque patches.		In hetelozygouse incisors, the onset of mineralization is delay, but the mineralization is catch up after eruption as post-erupted mineralization.	28334996	2017
18	Fam20a	family with sequence similarity 20, member A	global-KO	Homozygous mutants exhibit chalky white color, rough/pitted surface, and lacking true enamel.	Homozygous mutants exhibit opaque, rough surface, worn cusps, small/peg-like shape, and lacking true enamel.	KO mice have a irregular layer of low calcified enamel protein on the dentin and disruption of enamel rod formation. Hypoplastic-Hypomineralized enamel.	22732358	2012
	Fam20a	family with sequence similarity 20, member A	conditional	K14-Cre;Fam20aF/F cKO mice exhibit chalky white and opaque color, rough surface,	K14-Cre;Fam20aF/F cKO mice exhibit rough surface, worn cusps, low radiodensity enamel, and thin enamel.	CKO mice form very little enamel matrix and have disorganized ameloblasts.	27281036	2016
19	Fam20c	family with sequence similarity 20, member C	global-KO	Homozygous mutants lack true enamel.	Homozygous mutant exhibit small/peg-like shap and lacking of true enamel.	KO mice have a irregular layer of low calcified enamel protein on the dentin and disruption of enamel rod formation. Hypoplastic-Hypomineralized enamel.	22732358	2012
	Fam20c	family with sequence similarity 20, member C	conditional	K14-Cre;Fam20cF/F cKO mice exhibit chalky white color, thin and hypomineralied enamel.	K14-Cre;Fam20cF/F cKO mice exhibit thin and hypomineralied enamel.		24026952	2013
	Fam20c	family with sequence similarity 20, member C	conditional	Sox2-Cre;Fam20cF/F cKO mice exhibit shorter incisor, chalky white color, thin dentin and cementum, and lack of mineralized enamel.	Sox2-Cre;Fam20cF/F cKO mice exhibit malformed crown, pink dental pulp color, thin dentin, and lack of mineralized enamel.		22936805	2012
20	Fam83h	family with sequence similarity 83, member H	Transgenic-overexpression	All transgenic mice exhibit same Vickers microhardness value, enamel tickness, and enamel crystal structures with WT.		Overexpresion of FAM83H does not affect enamel formation.	23545224	2013
	Fam83h	family with sequence similarity 83, member H	global-KO-KI (LacZ)	Homozygous mutatns exhibit normal color, shape, and surface without worn. KO mice hold cort hair in the labial pocket between incisor and gingiva.	Homozygous mutants exhibit normal enamel thickness, normal mineral density.	KO mice is normal enamel.	26788537	2015
	Fam83h	family with sequence similarity 83, member H	global-KO	Three KO mcie show discolored and breakage mandibular incisors. Other KO mice is normal.		In four genertaions, only three KO mice show AI phenotype.	30714208	2019
	Fam83h	family with sequence similarity 83, member H	global-KI (truncated protein 1-296)	Homozygous mutants exhibit a dull-white appearance with disrupted patchy areas of light reflection, thin enamel in lateral side, and normally mineralized enamel.	Homozygous mutants exhibit slightly rough surface, thin enamel, and worn cusps.	This mouse mutation is mimic with human p.Tyr297*. KI mice is hypoplastic enamel.	31060110	2019
21	Fgfr1	fibroblast growth factor receptor 1	conditional	K14-Cre;Fgfr1F/F cKO mice exhibit rough surface, worn tip, and chipped away enamel.	K14-Cre;Fgfr1F/F cKO mice exhibit rough surface.	CKO mice is similar to pitted hypoplastic enamel in human.	18296607	2008
22	Foxo1	forkhead box O1	conditional	Rx-Cre;Foxo1F/F cKO and K14-Cre;Foxo1F/F cKO mice exhibit chalky white color, rough surface, normal thickness of initial enamal, and less hardness.	Rx-Cre;FoxO1F/F cKO and K14-Cre;FoxO1F/F cKO mice exhibit worn cuspus.	Both cKO mice is hypomaturated enamel.	22291941	2012
23	Gja1 (aka Cx43)	gap junction protein, alpha 1	conditional-trasgenic (G138R)	PGK-Cre;Cx43G138R/+ heterozygous mutants exhibit enamel hypoplasia in 80%.			18003637	2008
	Gja1 (aka Cx43)		global-Trasgenic (G60S)	Gja1jrt/+ heterozygous mutants exhibit chalky white color, small size, worn tip, and thin and porous enamel.		Heterozygous mutants is hypoplastic enamel.	16155213/ 20127707	2005/2010
24	Hmgn2	high mobility group nucleosomal binding domain 2	Transgenic-overexpression (under K14 promotor)	Tg mice exhibit chalky white and transparent color and shoter incisor.	Tg mice exhibit chalky white and transparent.	Tg mice may be hypoplastic enamel due to residual AMEL leading to defect in enamel deposition and calcification.	23975681	2014
25	Itgb1	integrin beta 1	conditional	K14-Cre; Itgb1F/F cKO mice exhibit white spots on the surface and cyst like structures in the ameloblast layer.	K14-Cre;Itgb1F/F cKO mice exhibit delay of M3 eruption.	CKO mice is enamel hypoplasia.	25830530	2015
26	Itgb6	integrin beta 6	global-KO	Homozygous mutants exhibit chalky white color, worn tip, low mineral density enamel.	Homozygous mutants exhibit worn cusps, rough and pitted surface, low mineral density enamel.	KO mice have enamel mineralization defect and accumulation of amelogenin in enamel matrix.	23264742	2013
27	Klk4	kallikrein related-peptidase 4	global-KO-KI (LacZ)	KO mice exhibit chalky white color, worn tip, chipped away of enamel, hypomineralaized enamel, and normal enamel thickness.	KO mice exhibit worn cusps and low radio density enamel.	KO mice fail to thicken and widen of enamel crystallites to interlock each other and reduce the strength of enamel; resembling hypomaturated enamel.	19578120	2009
28	Ltbp3	latent transforming growth factor beta binding protein 3	global-KO	KO mice show the reduced yellow coloration in maxillarly incisors, irregular enamel surface, and ununiform enamel thicknes between central (normal) to lateral (completely missing).	KO mice show reduced enamel thickness.		25669657/ 28084688	2015/ 2017
29	Map3k7 (aka Tak1)	mitogen-activated protein kinase kinase kinase 7	Transgenic-constitutively active (under Amelx promotor)	CaMap3k7 mice exhibit chalky white color, worn tip, low radiodensity enamel.	CaMap3k7 mice exhibit pigmented and no-translucency, worn cusps, irregular and pitting enamel surface, and low radiodensity enamel.		29024853	2017
30	Med1	mediator 1	conditional	K14-Cre;Med1F/F cKO mice exhibit chalky white color, worn tip, generation of hair on the labial side, lacking calcified enamel.	K14-Cre;Med1F/F exhibit worn cusps.	CKO mice is hypomineralized enamel.	24949995/ 28673966	2014/ 2017	2017 is detail about hypomineralization. 2014 mentioned enamel hypoplasia and lacking enamel.
31	Mmp20	matrix metallopeptidase 20 (enamelysin)	global-KO	Homozygous mutants exhibit chalky-white color, the separation of enamel from dentin, failure of adhearence of enamel and dentin, rough surface, and hypomineralized and thin enamel.	Homozygous mutants exhibit lack of enamel in almost entier molar surface and worn cusps.	KO mice is hypoplastic enamel and failure of amelogenin degradation.	12393861	2002
32	Msx2	msh homeobox 2	global-KO-KI (LacZ)	Homozygous mutants exhibit thin enamel.	Homozygous mutants exhibit worn cusps, reduced enamel and dentin thickness, eruption delaying, mising third molar, and developing odontogenic tumour.	KO mice show delaying of root formation and disorganized priodontal ligament formation.	20934968/ 17878071	2010/ 2007
33	Pax9	paired box 9	global-hypomorphic	Pax9neo/neo mutants show chalky white color and thin pre-enamel in young age, and missing of enamel layer in older age.	Homozygous mutants show worn cusps.	Homozygous mutants can survive in adult and show hypodontia in 35% or oligodontia in 52%. Lower incisor and M3 is hypoplastic shape.	16236760	2005
34	Plau (aka uPA)	plasminogen activator, urokinase	transgenic (under K5 promotor)	Tg mice exhibit chalky white color, worn tip, and granular surface with consisted with irregular crystals .	Tg mice exhibit worn cusps.	Tg phenotype is rescued in Tg;Plg-/- and Tg;Plg+/-.	9927592/ 15161662	1999/ 2004	2004 is rescue.
35	Rac1	Rac family small GTPase 1	conditional	K14-Cre;Rac1F/F cKO mice exhibit chalky white color, chippd and worn tip enamel, and low mineal density.	K14-Cre;Rac1F/F cKO mice exhibit worn enamel.	CKO mice is hypoplastic and hypomineralized enamel.	22243243	2011
36	Rhoa	ras homolog family member A	Transgenic (dominant negative RhoA-under Amelx promotor)		Tg mice exhibit pitted surface and thin enamel.	Tg mice is hypoplastic enamel.	21576911/ 23841780	2011/ 2013
37	Slc13a5	solute carrier family 13, member 5	global-KO	KO mice show white opaque discolored and easy fractured incisors with completely lack of mineralized enamel.	KO mice completely lack of mineralized enamel.	KO mice is enamel hypoplasia.	28406943	2017
38	Slc24a4	solute carrier family 24, member 4	global-KO	Homozygous mutants exhibit rough surface, chipped away enamel, and low mineralized enamel.		KO mice is hypomineralized enamel.	22057188/ 23375655	2011/ 2013	2011 is mouse generation. 2013 is phenotype. Different lab.
39	Sp6 (aka Epfn)	trans-acting transcription factor 6	global-KO	Homozygous mutant exibit lack of enamel, dentin defect, and supernumerary teeth.			30504223	2019
40	Stim1	stromal interaction molecule 1	conditional	K14-Cre;Stim1F/F cKO mice exhibit chalky white color, worn tip, normal enamel thickness, and low enamel mineral density.	K14-Cre;Stim1F/F cKO mice exhibit worn cusps and low enamel mineral density.	CKO mice is hypomineralized enamel.	28732182	2017
41	Tgfb1	transforming growth factor beta 1	Transgenic-overexpression (under Dspp promotor)			Enamel in Tg mice is pitted and hypoplastic. Tg mice generate cyst-like structures between ameloblast layer and dentin which contain enamel proteins and mineralized globs.	16674659	2006
42	Wdr72	WD repeat domain 72	global-KO-KI (LacZ)	Homozygous mutants exhibit chalky white color,chipped and worn tip, rough surface, normal enamel thickness, and low electron density enamel.	Homozygous mutants exhibit worn cusps, less transparency, and normal thickness of enamel.	KO mice is hypomineralized enamel due to excessive residual of enamel proteins.	25008349/ 26247047	2014/ 2015
Compound mutant models
#	Gene symbol	Gene name	Mouse type	Incisor Phenotype	Molar Phenotype	Overall Phenotype	PMID	Year Published	Note
1	Ambn & Enam	ameloblastin & enamelin	global-KO	Ambn+/-;Enam+/- double heterozygous mice exhibit chalky white color, rough surface, thin enamel, and worn enamel.	Ambn+/-;Enam+/- double heterozygous mice exhibit chalkness color, rough surface, and worn cusps.	Enamel phenotyes in double heterozygou mutatnts are caused by composite digenic effects and severe than single heterozygous mice.	31478359	2019
2	Amelx & Mmp20 & Amelx-M180	amelogenin & matrix metallopeptidase 20	global-KO; amelogenin (M180) transgenic		M180Tg;Amelx KO;Mmp20 KO mutatnt have thin enamel and lack of prismatic structure.		24072097	2013
3	Bmp2 & Bmp4	bone morphogenic protein 2 & bone morphogenic protein 4	conditional	K14-Cre;Bmp2F/F;Bmp4F/F double cKO mice show chalky white, low transparency, and thin and low mineralized enamel.	K14-Cre;Bmp2F/F;Bmp4F/F double cKO mice show chalky white, low transparency, and thin and low mineralized enamel.	Double cKO mice show hypoplastic enamel due to supression of Mmp20 and Klk4 expressions and impaired removal of enamel matrix.	27146352	2016
4	Klk4 & Mmp20	kallikrein related-peptidase 4 & matrix metallopeptidase 20	global-KO	Klk4;Mmp20 double KO mice exhibit worn away of enamel, rough surface, and thin and low mineralized enamel.	Klk4-/-;Mmp20-/- double KO mice exhibit worn cusps, missing enamel in almost entire crown.	Double KO mice exhibit sever phenotype than Mmp20 KO.	27066511	2015
5	Stim1 & Stim2	stromal interaction molecule 1 & stromal interaction molecule 2	conditional	K14-Cre;Stim1F/F;Stim2F/F double cKO mice exhibit chalky white color, worn tip, normal enamel thickness, and low enamel mineral density.	K14-Cre;Stim1F/F;Stim2F/F double cKO mice exhibit worn cusps and low enamel mineral density.	Double cKO mice is hypomineralized enamel.	28732182	2017
