# Supplementary material for: Crucial Roles of microRNA-16-5p and microRNA-27b-3p in Ameloblast Differentiation Through Regulation of Genes Associated With Amelogenesis Imperfecta
Source: Front Genet. 2022 Mar 25;13:788259. doi: 10.3389/fgene.2022.788259 (PMC8990915; doi:10.3389/fgene.2022.788259)
Supplement: Supplementary file 3 [file Table6.XLSX]

## Sheet: other animal
Amelogenesis imperfecta models in other species
#	Gene symbol/ mutant name	Gene/mutant name	Species	Type	Enamel phenotype	AI type	PMID	Year published	Note
1	Slc20a1	solute carrier family 20 member 1	rat	transgenic-overexpression	Tg rats exhibit chalky white color, worn and fractured tip, cyst-like structure between ameloblast and dentin, and multi layered ameloblast.	Tg rat is mineralization delay and hypomineralized enamel.	21643723	2011
2	Sp6	trans-acting transcription factor 6	rat	spontaneous	AMI rats exhibit chalky white color.	AMI rat is autosomal-recessive hypoplastic AI	2153852/ 2276574	1990/ 2012
3	wct	whitish chalk-like teeth (mutant name)	rat	spontaneous	wct/wct rats exhibit whitish chalk-like color, broken tip and cusps, and residual of enamel protein.	Wct rat is hypomineralized enamel. Wct locus is between D14Got13 and D14Wox2 on chr14.	16324133/ 17636316/ 17710440	2005/ 2007/ 2007
4	N/A	not examined	rat	spontaneous	Crj:CD (SD) IGS rat exhibit chalky-white.	Enamel layer is lost from mollars.	12851106	2003
5	APC4		dog (Akita)		hypoplastic AI with sever abrasion and thin enamel.	autosomal-recessive hypoplastic AI.	30877375	2019	from manual search
6	ENAM	enamelin	dog (Italian Grayhound)		enamel hypplasia	autosomal-recessive amlogenesis imperfecta. 14% incidence in pure breeding colony.	23638899	2013
	ENAM	enamelin	dog (Parson Russell Terrier)		Surface is dull, rough and hypocalcifie, and missing clear enamel layer.		30877375	2019	from manual search
7	SLC24A4	solute carrier family 24 member 4	dog (Samoyed)		enamel hypoplasia; discolored and pitted surface with thin or missing enamel.	autosomal-recessive amlogenesis imperfecta	29201383	2017
8	DLX3	distal-less homeobox 3	Brown Swiss calf		enamel hypoplasia		28670783	2017
