# Supplementary material for: Crucial Roles of microRNA-16-5p and microRNA-27b-3p in Ameloblast Differentiation Through Regulation of Genes Associated With Amelogenesis Imperfecta
Source: Front Genet. 2022 Mar 25;13:788259. doi: 10.3389/fgene.2022.788259 (PMC8990915; doi:10.3389/fgene.2022.788259)
Supplement: Supplementary file 5 [file Table4.XLSX]

## Sheet: MGI
Mouse models from MGI database
#	Gene symbol	Gene name	Mouse type	Mouse line name	Incisor phenotype	Molar phenotype	Note	PMID
1	Ambn	ameloblastin	global-null		Homozygous mutatnt show chalky white color and lack of enamel	Homozygous mutatnts show lack of enamel	Hypoplatic or hypocalcified AI	15583034
			Tg, overexpression of Ambn under Amelx promotor	Tg(Amelx-Ambn)1	No gross abnormality	No gross abnormality	Homozygous Tg mice have more porous enemel and twice bigger diameter enamel cristallites at SEM level.	12657627
2	Amelx	amelogenin, X-linked	global-ENU-null	M100888 (Y64H)	Chalky white and opaque color and roughened/pitted surface	opaque color, roughened surface, and abraded cusps	Hemizygous male and homozygous female mice are hypoplastic AI and heterozygous female mice is hypomineralized AI.	20067920
			global-null	Amelxtm1kul	Chalky white color, rough and knobby sureface, and abraded tip.	abraded cusps		11406633
			KI (M180-∆A, M180∆A-FLAG)	deltaA	Homozygous KI mice have thin enamel and fragile tip.	Homozygous mutatnts shallow and worn cusps.	Human AI type 1E model.	16707492/ 11243888
			KI (M180-∆B, M180∆B-HA)	deltaB	Homozygous KI mice have thin enamel and fragile tip.	Homozygous mutatnts shallow and worn cusps.	Human AI type 1E model.	16707492/ 11243888
			KI (M180-P70T)	P70T		Irregular chalky color and abraded cusps	Human AI type 1E model.	17384027
3	Amtn	amelotin	global-null		Chalky color and chipped tip in mandibular incisor. Slightly discolored in mandibular incisor	normal	Enamel tickness is normal but mineralization is delay. Hypomineralized or hypomaturated AI.	25715379
4	Bcl11b	B cell leukemia/lymphoma 11 B	global-null (ENU)	S826G/KO	Mutant mice show hypoplastic maxillary incisor, chalky white color, and slender shape. Ca and P concentration in enamel and dentin are low.			23727454
5	Cnnm4	cyclin M4		Cnnm4tm1a(EUCOMM)Wtsi	Homozygous mutants show chalky white color, immature enamel rods, and increaseing inter-rods space of enamel rods. Percentages of Ca and P are reduced. Thincness is not affected.		Hypomineralized enamel. Human Jalili syndrom model.	24339795
6	Col17a1	collagen, type XVII alpha 1	global-null	COl17a1tm1Shzu	Homozygous mutants exhibit chalky white color, smooth surface, delaying and irregular enamel mineralization .	Homozygous mutants exhibit worn crown.	KO mice may be hypomaturated/hypomineralized enamel.	19036806
7	Csf1	colony stimulating factor 1 (macrophage)	spontaneous (op)-Tg (human csCSF-1)	op/opCS	Tg mice show chalky white color but eruption defect are rescued.	Tg enamel and dentin phenotypes are rescuded.		17126805
8	Dmp1	dentin matrix protein 1	global-null	Dmp1tm1Mis		10% of homozygous mutant show absence or developmental delay of M3.	Homozygous mutant show low mineral dencity and reduction of thickness in enamel and dentine.	14966118/14514755 (for KO mouse generation)
9	Dspp	dentin sialophosphoprotein	Tg-overexpression of Dspp/Dpp under Amelx	Tg (Amelx-Dspp)13	Tg mice show thin enamel and fractured away of enamel from dentine surface.	Tg mice show pitted enamel.		16014627
10	Enam	enamelin	global-ENU (C826T at exon8)-null	ATE1	Honozygous mutants show compelete loss of enamel. Heterozygous mutants have about 50 % thickness and cracked enamel.	Honozygous mutants show compelete loss of enamel. Heterozygous mutants have about 50 % thickness and cracked enamel.		15271968
			gobal-ENU (A382T at exon7)-null	ATE2	Heterozygous mutants show whitsh color		Homozygous mutants is normal.	22813216
			global-ENU	M100395 (Rgsc395), M100514 (Rgsc514)	Heterozygous mutatnts have localy loss enamel and rough and rugged surface.	Heterozygous mutatnts show normal thickness, rough surface, cracked, and delamination enamel.	localized Hypoplastic AI-like.	15649948
			global-ENU	M100521 (Rgsc521)	Heterozygous mutants show normal thickness, white color,ground-glass-like rough surface, and worn tip. Homozygous mutants have compelete loss of enamel.	Same as incisor's phenotype.	Homozygous mutants are generalized hypoplatic AI-like and heterozygous mutants are hypomaturated AI-like.	15649948
			global-KI (LacZ)-null		Homozygous mutants show complete loss of enamel and white opaque color. Heterozygous mutants show chalky white color and worn tip in madibule.	Homozygous mutants show complete loss of enamel and abraded cusps. Heterozygous mutants have worn cusps.	Mineralization does not occur at the mineralization front in null mice.	18252720
11	Fam20a	family with sequence similarity 20, member A	global-null		Homozygous mutatants show chalky white/opaque color, rough pitted surface and lack of true mineralized enamel.	Homozygous mutants show opaque color, rough surface, abraded cuaps, and lack of true mineralized enamel.		22732358
12	Fam20c	family with sequence similarity 20, member C	conditional	Sox2-Cre;Fam20CF/F	CKO mice show thin and irregular enamel in young and missing in old.	Same as incisor phenotype.	Hypomineralied and thin enamel and dentine. Fam20c cKO is similar enamel phenotype with Ambn KO and Enam KO mice.	22936805
			global-null		Homozygous mutants show complete loss of enamel.	Homozygous mutants show small peg-like shape and compelete loss of enamel.	Hypomineralized enamel. Dentin formation is also affected.	22732358
13	Hras	Harvey rat sarcoma virus oncogene	conditional	Caggs-Cre;HrasG12V/+	Mutant mice have low mineral density enamel on the restricted surface.	Mutant mice have little low mineral density enamel or lack of enamel.	Hypomineralized enamel. MEK inhibitor can rescue enamel defect phenotype.Human Costello syndrome model.	24057668/ 19416908
14	Irf6	interferon regulatory factor 6	conditional	Pitx2Cre/+;Irf6F/F	CKO mice show opaque, chalky white color, pitted surface, thin enamel.	CKO mice show worn cusps and taurodontism in mandibular second molars.	CKO mice delay enamel mineralization.	27369589 (for phenotype)/28481036 (for conditional mouse generation)
15	Itgb6	integrin beta 6	global-null		Homozygous mutants show chalky white color, worn tip, and lower mineral density enamel.	Homozygous mutants show worn cusps and lower minedal denisity enamel.	Overexpression of human ITGB6 under K14 promotor can rescue incisor AI phenotype.	23264742
16	Klk4	kallikrein related-peptidase 4	global-KI (LacZ)-null		Homozygous mutants show chalky white color and worn/fractured tip.	Homozygous mutants enamel is fractured away and weared.	Failure of enamel cristellites growth/maturation in thickness and wide, and retention of enamel proteins may affect reduce enamel strength.	19578120
17	Lama3	laminin, alpha 3	global-null				Die in 2-3 days after birth. Ameloblasts diffrentiation and maturation are defected. This may be an evidence of hypoplastic enamel in JEB-G patients. Human JEB non-Herlits model. Cannot observe AI phenotype after eruption because of the prenetal death.	10366601
	Lamb3	laminin, beta 3	globalKI (LacZ)-null				Abnormal tooth molphology. No reference and images are available.	27626380 (from global KO project)
18	Lamc2	laminin, gamma 2	spontaneous (hypomol)-null	Lamc2jeb	pitting on the enamel surface		Human JEB non-Herlitz model.	20336083
			transgenic	TetO-Lamc2KO;K14-rtTA;TetO-HumLAMC2	Tg mice show chalky white patches, chipped and worn enamel layer, and blinted tip.	Tg mice show worn cusps.	Hypomineralized AI	26956061 (for phenotype)/23029085 (for Tg mouse generation)
19	Ltbp3	latent transforming growth factor beta binding protein 3	global-null		Homozygous mutants have absence of enamel to thin, hypoplastic enamel with irregular indented sueface.	Homozygous mutants show enamel defect ranging from very thin to absence.	May be mouse model for human brachyolmia with AI.	25669657 (for phenotype)/ 11790802 (only for KO mouse generation)
20	Mmp20	matrix metallopeptidase 20 (aka enamelysin)	global-null		Homozygous mutants show white color and wron tip. Enamel layer is peeled away from dentin.	Homozygous mutants show worn cusps and absence of enamel on the cusps.	Retention of enamel proteins and less mineral in enamel matrix and 37% softer in homozygous mutant mice. The enamel phenotype is rescued by Tg6. Human AI type 2A2 model.	12393861/ 15557396/ 24466234
21	Nectin1	nectin cell adhesion molecule 1	global-null	Nectin1tm1Mjd	Homozygous mutants show chalky white color, worn tip, and hypomineralized enamel. Enamel thickness is normal.	Normal		18703497
			global-null	Nectin1tm1Ytk	Homozygous mutants show chalky white color, worn tip,	Homozygous mutants show smaller size and worn cusps.		21038445 (for phonotype)/15728677 (for KO mouse generation)
22	Nectin3	nectin cell adhesion molecule 3	global-null		Homozygous mutants show lightly pigmented color and worn tip.	normal	iron deposition difect.	21038445
23	Pax9	paired box 9	global-hypomorphic	Pax9neo/neo	Homozygous mutants show chalky white color and thin pre-enamel in young age, and missing of enamel layer in older age.	Homozygous mutants show worn cusps.	Homozygous mutants can survive in adult and show hypodontia in 35% or oligodontia in 52%. Lower incisor and M3 is hypoplastic shape.	16236760
24	Pitx2	paired-like homeodomain transcription factor 2	global-null				Homozygous mutatnts show abnormal tooth morphology. No detaile information.	27626380 (from global KO project)
25	Postn	periostin	global-KI (LacZ)-null	PerilacZ	Homozygous mutants show less translucent surface, worn tip, clefting on the enamel surface after 3.5 week old.		Enamel of homozygous mutants is same Ca and phosphate intensity with WT, but hypomineralization of dentin. Enamel phoenotype is partially rescued by powder food feeding.	16314533
			global-null	Postntm1Kudo	Homozygous mutants show chalky white color, shoter incisor, and disruption of eruption. Enamel and dentin are thick, compressed, and undulated.			16497272
26	Slc10a7	solute carrier family 10, member 7	global-null	Slc10a7tm1a(EUCOMM)Hmgu	Enamel of homozygous mutants is thin, missing most external layer and hypoplastic of external layer.		Human skeletal displasia with AI model.	30082715
27	Slc24a4 (aka NCKX4)	solute carrier family 24, member 4	global-null		Homozygous mutants shows chipped away of enamel layer and worn tip.	Homozygous mutants show failure of enamel mineralization.		23375655 (this ref is for phenotype)/ 22057188 (this ref is for mouse generation only, no AI observation)
28	Sp3	trans-acting transcription factor 3	global-null		Homozygous mutants show no enamel matrix and dentin layer (only predentin is visible).		CKO mice lack the expression of amelogenin and ameloblastin, but express DMP1.	10675334
29	Sp6	trans-acting transcription factor 6	global-null	Sp6tm1Yoya	Homozygous mutants show chalky white color, excess teeth (hyperdontia), and lack of enamel in older age.	Homozygous mutants show hyperdontia, under developed cusps, and malocclusion.	Homozygous mutant show tooth eruption delay; eruption occars after 3 weeks old. Dentinal tubules are less compact and irregular in both homozygous and heterozygous mutants.	18156176
			global-null	Sp6tm1.1Ibmm	Homozygous mutants show excess teeth, fused teeth, smaller, fragile, yellowish, worn tip, and absence or irregular thin enamel and dentin.	Homozygous mutants show excess teeth, fusion of M1 and M2, worn cusps, and absence or irregular thin enamel and dentin.		18297738
30	Tcirg1	T-cell, immune regulator 1, ATPase, H+ transporting, lysosomal V0 protein A3	spontaneous	oc/oc	Homozygous mutant show shorter incisor.	Homozygous mutants show hypomineralized, low Ca contents enamel, but are not affected enamel thickness. Molar roots are shoter.	Homozygous mutants show dentin mineralization delay too.	23174213
31	Tgfb1	transforming growth factor, beta 1	global-KI (Tgfb3)-KO (Tgfb1)	Tgfb1tm1(Tgfb3)Kul	Homozygous mutants show chalky white color, under mineralized enamel, and chipped tip.	Homozygous mutants show less opacity and worn cusps.		24056369
			Tg-caTgfb1 under Dspp	Tg(Dspp-Tgfb1)3	Tg mice show opaque and chalky white color and fractured.		Dentinogenesis imperfecta. Both incosor and molars exhibit decreased mineralization.	11116156
32	Tgfbr2	transforming growth factor, beta receptor II	conditional	Amelx-Cre;Tgfbr2F/F	No information	CKO mice show worn cusps, thin enamel layer, low mineralized, and more porosity enamel, .		24278477
33	Wdr72	WD repeat domain72	global-null (LacZ)		Homozygous mutants have opaque and darkly stained, normal thickness of initial enamel. Absence of enamel on and worn on the tip.	Same as incisor's phenotype. Lack of enamel on the occlusal cusps.	Homozygous mutant show hypomaturated AI and hypomineralized enamel matrix. Human AI type 2A3 model.	25008349
Mouse models with enamel defects but as a secondary defect
#	Gene symbol	Gene name	Mouse type	Mouse line name	Incisor phenotype	Molar phenotype	Note	PMID
1	Agpat2	1-acylglycerol-3-phophate O-acyltransferase 2	global-gene trapped		Homozygous mutants show enamel hypoplasia accompanied by dentin formation defects.		Enamel hypoplasia is not primary? No image and detail inforamtion of enamel structure, tooth morphology is not mentioned.	21051554
2	Dspp	dentin sialophosphoprotein	global-KO		Homozygous mutants exhibit normal in shap, length, mineralization, and total thickness of enamel, but early onset of enamel deposition and maturation, and thin outer enamel layer.		Dentin enamel junction is compromised in KO mice. No enamel defect.	26780724
3	Evc2	Evc ciliary complex subunit 2	global-null	Evc2ex12	Homozygous mutants show chalky white color, shoter root, and hypoplastic/hypomorphic enamel.	Homozygous mutants show shorter root.	Homozygous mutants show delayed ameloblasts and odontblasts differentiation	28081373
			conditional	Wnt1-Cre;Evc2F/F	Homozygous mutants show chalky white color, shoter root, and hypoplastic/hypomorphic enamel.	Homozygous mutants show hypoplastic/hypomorphic enamel.	Enamel hypoplastia is a secondary phenotype of odontblast differentiation defect. K14-Cre;Evc2 cKO mice is normal incisor. Authors concluded that enamel hypoplasia is secondalry phenotype of odontblast differentiation defect. K14-Cre;Evc2 cKO mice is normal .	28081373
4	Rnf146	ring finger protein 146	conditional	Osx-Cre;Rnf146F/F	CKO mice show enamel hypoplasia.		CKO mice die at birth. Ameloblasts in cKO mice show loss of polarization and pyknotic nuclei. In MS, they said enamel hypoplasia, but the figure is not clear reduction. Expression of Osx is odontblasts.	28581440
Mouse model with defects in iron ion deposition
#	Gene symbol	Gene name	Mouse type	Mouse line name	Incisor phenotype	Molar phenotype	Note	PMID
1	Nfe2l2 (aka Nrf2)	nuclear factor, erythroid derived 2, like 2	global-null		Homozygous mutants show chalky white color, premature degeneration of ameloblasts, and iron ion deposition defect.		No difference of Ca and P contents in matured enamel in both WT adn mutants, enamel thickness, and tooth size. KO mouse has only iron transportation defect.	15265007
Mouse model with possibe enamel defects
#	Gene symbol	Gene name	Mouse type	Mouse line name	Incisor phenotype	Molar phenotype	Note	PMID
1	Fst	follistatin	Tg-overexpression		No information about enamel phenotype in vivo.	Amelogenin gene expression is lower at E10 and is not detected at E19 in enamel organ from M1. Hardness of enamel in Tg mice is lower than WT. No inforation about enamel phenotype in vivo.	N/A	No full text available. Only in Scopus: Gibek, Pawlowaka, Szczepanska. 2013 J of Stomatology, 66(4):464-475; Gibek, Pawlowaka, Szczepanska. 2013 J of Stomatology, 66(1): 10-23. From systematic review.
2	Irx1	Iroquois homeobox 1	global-null				Homozygous mutants are neonatal lethal. Both ameloblasts and odontblasts have defferentition delay.	28746823
3	Shh	sonic hedgehog	global-null	Shhtm1Amc		Homozygous mutants show tooth bud developmental defects and smaller size and abnormal shape at birth.		11044393
			conditional	K14-Cre;ShhF/-			CKO mice show abnormal shaped small teeth in both incisor and molars.	11044393
