# Supplementary material for: Crucial Roles of microRNA-16-5p and microRNA-27b-3p in Ameloblast Differentiation Through Regulation of Genes Associated With Amelogenesis Imperfecta
Source: Front Genet. 2022 Mar 25;13:788259. doi: 10.3389/fgene.2022.788259 (PMC8990915; doi:10.3389/fgene.2022.788259)
Supplement: Supplementary file 6 [file Table5.XLSX]

## Sheet: not systematic review
Genes identified through manual search
#	Gene symbol	Gene name	Mouse type	Incisor Phenotype	Molar Phenotype	Overall Phenotype	PMID	Year Published	Note
1	Eda	ectodysplasin-A	Transgenic-overexpression (under K14 promotor)	K14-Eda-A1 Tg mice exhibit worn chip, missing of enamel, and lack of poralized ameloblast layer.	K14-Eda-A1 Tg mice exhibit worn cusps and supernumerary teeth.	Tg mice is no enamel formation.	12812793	2003
2	Gdnf	glial cell line drived neurotrophic factor	global-KO		Homozygous mutatnt exhibit irregular thickness enamel matrix, lack of collagen network in enamel matorix, and lack of predentin.	Ameloblasts of KO mice lack Tome's process, tipical morphological development, and cell arrangement. KO mouse dies at birth.	11878293	2002
3	Relt	RELT tumor necrosis factor receptor	global-KO (p.Pro390*)	Homozygous mutants exhibit rough surface and normal thickness and hypomineralized enamel.	Homozygous mutants exhibit rough surface and normal thickness and hypomineralized enamel.		30506946	2019
4	Runx1	runt related transcription factor 1	conditional	K14-Cre;Runx1F/F cKO mice exhibit chalky white color, short, worn tip, and lack of enamel layer.	normal	In cKO ameloblasts, gene expresion of Amel, Enam, and Ambn are significantly supressed and induced phosphorylation of Stat3 at cervial loop.	30026553	2018
5	Runx2	runt related transcription factor 2	conditional	K14-Cre;Runx2F/F cKO mice exhibit whcliky-white color, chipped and worn tip enamel, low mineral density, thin and disorganized ename lrods, but normal enamel thickness.	K14-Cre;Runx2F/F cKO mice exhibit worn cusps, low mineral density, inadequate enamel rod structure, but normal enamel thickness.	CKO mice have normal tooth size and shape before eruption. CKO mice is hypomineralized but not hypoplastic enamel due to residual of enamel proteins in maturation stage.	29941908	2018
6	Slc4a4	solute carrier family 4, member 4	global-KO	Homozygous mutants exhibit chalky-white and opaque appearance, rough surface, and low mineral dencity of enamel.	Homozygous mutants exhibit rough surface and low mineral dencity of enamel.	KO mice is hypoplstic and hypomineralized enamel.	20529845/ 25012520	2010/ 2014
7	Slc12a2	solute carrier family 12, member 2	global-KO	Homozygous mutants exhibit low mineral density ofenamel, but normal appearance.		KO mice is hypomineralized enamel.	29209227	2017
8	Smad3	SMAD family member 3	global-KO	Homozygous mutants exhibit chalky white color, chipped tip, irregular surface, low mineralization density, and normal thickness of enamel.	Homozygous mutants exibit worn cuspus, irregular surface of enamel, and low mineralization density.	KO mice is hypomineralized enamel due to residual of enamel proteins.	12763048	2003
9	Sp7	trans-acting transcription factor 7	global-KO	Homozygous mutants exhibit misshaped and small size.	Homozygous mutants exhibit misshaped and small size.	KO mice die at birth, disruption of amelblasts and odontblasts differentiation and cell porality.	29405385	2018
10	Tbx1	T-box 1	global-KO	Homozygous mutant lack enamel layer and ameloblast at E18.5.		KO insicor exprant in kidney capsule at 28 days exhibit samely lack of enamel layer and ameloblast.	19233155	2009
11	Tmbim6	transmembrane BAX inhibior motif containing 6	global-KO		Homozygous mutants exhibit low minral density enamel, slightly worn cusps, altered enam lrods pattern.	Homozygous mutants have increasing cell proliferation, disorganized actin rearrangement, and suppression of AMEL secretion.	30963569	2019
Articles rescued by manual search (Genes are listed through systematic review and MGI search)
#	Gene symbol	Gene name	Mouse type	Incisor Phenotype	Molar Phenotype	Overall Phenotype	PMID	Year Published	Note
1	Cftr	cystic fibrosis transmembrane regulator	global-KO	Homozygous mutants show soft, chalky white color, normal thickness of enamel.		KO mice is hypomineralized enamel due to decreasing of Ca and Ca-to-phosphorus ratio.	8708137/ 12161463	1996/2002
2	Fam20a	family with sequence similarity 20, member A	conditional	Sox2-Cre;Fam20aF/F cKO mice chalky-white and opaque color, absence of enamel, and ectopic calcification on the dentin layer.	Sox2-Cre;Fam20aF/F cKO mice exhibit yellowish color, rough surface, worn cusps, and absence of enamel.	Disorganized ameloblasts in maturation stage and loss of AMEL, AMBL, and FAM20C expression in ameloblasts. Dentinogenesis is normal.	31667691	2019
3	Mmp20	matrix metallopeptidase 20 (enamelysin)	transgenic-overexpression (under Amelx promotor)	Mmp20Tg6;Mmp20+/+(WT) mutant mice exhibit chalky-white color with yellow pigmentation, worn tip, rough surface, and hypomineralized enamel.Mmp20 Tg24;Mmp20+/+(WT) mutant mice exhibit chalky-white color with less yellow pigmentation, worn tip, rough surface, very thin hypomineralized enamel.	Tg;Mmp20+/+(WT) mutant mice exhibit worn cusps, thin and pitted enamel, low mineral dencity enamel.	Tg mice is mineralization difect due to accelerate of AMELX cleavage.	24466234/ 29481294	2014/2018
4	Slc10a7	solute carrier family 10, member 7	global-KO	Homozygous mutants exhibit normal enamel thickness, shap, size, and color, but missing of aprismatic layer and hypoplastic in external prismatic layer.		KO mice imay be hypomaturated/hypomineralized eamel.	30082715	2018
5	Sp6 (aka Epfn)	trans-acting transcription factor 6	global-KO	Homozygous mutants exhibit chalky white color, hyperdontia, eruption delay, lacking or thin enamel.	Homozygous mutants exhibit hyperdontia, eruption delay, under developed crown, fusion of m1 and M2, missing or thin enamel.		18297738/ 18156176	2008/ 2008
6	Stim1	stromal interaction molecule 1	conditional	Amelx-Cre;Stim1F/F cKO mice exhibit chalky-white color, thin enamel, abnormal enamel rods pattern, and low calcium and phospate compositions.	Amelx-Cre;Stim1F/F cKO mice exhibit worn cusps and rough surface.	Phenotype is different from K14-Cre;Stim1 cKO mice.	31329049	2019
7	Tgfb1	transforming growth factor beta 1	conditional	K14-Cre;Tgfb1F/F cKO mice exhibit worn enamel.	K14-Cre;Tgfb1F/F cKO mice exhibit chipped and worn tip enamel but normal enamel thickness.	Normal tooth size and enamel thickness in unerupted molars. KO mice is hypomineralized but not hypoplastic enamel due to residual organic enamel matrix.	30243146	2018
