# Supplementary material for: Crucial Roles of microRNA-16-5p and microRNA-27b-3p in Ameloblast Differentiation Through Regulation of Genes Associated With Amelogenesis Imperfecta
Source: Front Genet. 2022 Mar 25;13:788259. doi: 10.3389/fgene.2022.788259 (PMC8990915; doi:10.3389/fgene.2022.788259)
Supplement: Supplementary file 7 [file Table7.XLSX]

## Sheet: Sheet1
Mouse incisor expressed miRNAs				Mouse molar expressed miRs				Mouse tooth highly expressed miRs
Incisor miRNAs	Signal Intensity	Frequency		Molar miRs	Signal Intensity	Frequency		Mouse tooth highly expressed miRs	Frequency in incisor	Frequency in molar
mmu-miR-709	57358.8	0.046		mmu-miR-709	49495.3	0.0405		mmu-let-7a	0.0364	0.0365
mmu-miR-199a-3p	46521.6	0.0373		mmu-let-7a	44593	0.0365		mmu-let-7b	0.0243	0.0286
mmu-let-7a	45377	0.0364		mmu-let-7f	41739.9	0.0341		mmu-let-7c	0.0294	0.0324
mmu-let-7f	41080.5	0.0329		mmu-miR-203	41524.8	0.034		mmu-let-7d	0.0304	0.0325
mmu-miR-26a	40591	0.0326		mmu-let-7d	39765.3	0.0325		mmu-let-7e	0.022	0.0249
mmu-miR-214	38074.6	0.0305		mmu-let-7c	39663.9	0.0324		mmu-let-7f	0.0329	0.0341
mmu-let-7d	37884.8	0.0304		mmu-miR-26a	36084.2	0.0295		mmu-let-7g	0.0231	0.0194
mmu-let-7c	36689.8	0.0294		mmu-let-7b	35016.1	0.0286		mmu-let-7i	0.0267	0.021
mmu-let-7i	33298.4	0.0267		mmu-miR-23b	34907.8	0.0286		mmu-miR-125a-5p	0.0112	0.0128
mmu-miR-23b	31446.2	0.0252		mmu-miR-125b-5p	33408.5	0.0273		mmu-miR-125b-5p	0.024	0.0273
mmu-miR-23a	30289.4	0.0243		mmu-miR-23a	32470.9	0.0266		mmu-miR-126-3p	0.0167	0.01
mmu-let-7b	30241.7	0.0243		mmu-miR-199a-3p	30565.1	0.025		mmu-miR-16	0.0135	0.0123
mmu-miR-125b-5p	29975.4	0.024		mmu-let-7e	30472.5	0.0249		mmu-miR-181b	0.0145	0.0108
mmu-let-7g	28748.7	0.0231		mmu-miR-214	28147.7	0.023		mmu-miR-199a-3p	0.0373	0.025
mmu-let-7e	27461.7	0.022		mmu-let-7i	25645.4	0.021		mmu-miR-206	0.0132	0.011
mmu-miR-762	25908	0.0208		mmu-let-7g	23732.3	0.0194		mmu-miR-214	0.0305	0.023
mmu-miR-335-5p	23711.8	0.019		mmu-miR-205	23522.7	0.0192		mmu-miR-23a	0.0243	0.0266
mmu-miR-26b	21780.7	0.0175		mmu-miR-26b	22297.7	0.0182		mmu-miR-23b	0.0252	0.0286
mmu-miR-126-3p	20782.3	0.0167		mmu-miR-762	18533.3	0.0152		mmu-miR-26a	0.0326	0.0295
mmu-miR-21	18968.7	0.0152		mmu-miR-200c	18517.6	0.0151		mmu-miR-26b	0.0175	0.0182
mmu-miR-181b	18122.7	0.0145		mmu-miR-200b	16512.1	0.0135		mmu-miR-27b	0.0114	0.0106
mmu-miR-690	17372.6	0.0139		mmu-miR-125a-5p	15618.2	0.0128		mmu-miR-30b	0.0109	0.0114
mmu-miR-148a	17159.7	0.0138		mmu-miR-15b	15537.6	0.0127		mmu-miR-30c	0.0105	0.0126
mmu-miR-16	16813.8	0.0135		mmu-miR-30c	15387.8	0.0126		mmu-miR-335-5p	0.019	0.0122
mmu-miR-1	16554.6	0.0133		mmu-miR-16	15017.3	0.0123		mmu-miR-709	0.046	0.0405
mmu-miR-206	16397	0.0132		mmu-miR-92a	14976.8	0.0123		mmu-miR-762	0.0208	0.0152
mmu-miR-181a	16237.8	0.013		mmu-miR-335-5p	14934.4	0.0122
mmu-miR-152	15975.9	0.0128		mmu-miR-30b	13941	0.0114
mmu-miR-27b	14230.4	0.0114		mmu-miR-206	13421.6	0.011
mmu-miR-125a-5p	13947.8	0.0112		mmu-miR-181b	13171.2	0.0108
mmu-miR-181d	13913.3	0.0112		mmu-miR-27b	12949.2	0.0106
mmu-miR-30b	13644	0.0109		mmu-miR-126-3p	12279.1	0.01
mmu-miR-705	13238.1	0.0106		mmu-miR-21	11979.5	0.0098
mmu-miR-30c	13072.9	0.0105		mmu-miR-1	11780.3	0.0096
mmu-miR-1224	12536.6	0.0101		mmu-miR-218	11731.6	0.0096
mmu-miR-24	12252	0.0098		mmu-miR-690	11611.4	0.0095
mmu-miR-218	12011.7	0.0096		mmu-miR-25	11280.8	0.0092
mmu-miR-27a	11459.6	0.0092		mmu-miR-98	11208.7	0.0092
mmu-miR-25	11339.2	0.0091		mmu-miR-181d	11154.4	0.0091
mmu-miR-92a	10610.6	0.0085		mmu-miR-183	9796.57	0.008
mmu-miR-15b	10040.9	0.0081		mmu-miR-24	9478.12	0.0078
mmu-miR-20a	7429.15	0.006		mmu-miR-181a	8884.15	0.0073
mmu-miR-140*	7375.85	0.0059		mmu-miR-705	8748.92	0.0072
mmu-miR-320	7027.72	0.0056		mmu-miR-27a	8405.48	0.0069
mmu-miR-98	6994.34	0.0056		mmu-miR-320	7883.54	0.0064
mmu-miR-145	6692.53	0.0054		mmu-miR-20a	7469.63	0.0061
mmu-miR-191	6405.98	0.0051		mmu-miR-92b	7416.57	0.0061
mmu-miR-199a-5p	6175.63	0.005		mmu-miR-17	6696.92	0.0055
mmu-miR-574-5p	6143.13	0.0049		mmu-miR-191	6690.83	0.0055
mmu-miR-379	6005.92	0.0048		mmu-miR-152	6533.26	0.0053
mmu-miR-351	5973.97	0.0048		mmu-miR-1224	6506.25	0.0053
mmu-miR-17	5799.5	0.0047		mmu-miR-574-5p	6378.28	0.0052
mmu-miR-127	5609.27	0.0045		mmu-miR-31	6306.61	0.0052
mmu-miR-689	5480.17	0.0044		mmu-miR-182	6163.93	0.005
mmu-miR-455	5234.79	0.0042		mmu-miR-145	6133.06	0.005
mmu-miR-205	5036.1	0.004		mmu-miR-361	5277.36	0.0043
mmu-miR-99b	4995.07	0.004		mmu-miR-379	5214.85	0.0043
mmu-miR-151-5p	4930.3	0.004		mmu-miR-127	5037.86	0.0041
mmu-miR-483	4881.35	0.0039		mmu-miR-805	4966.63	0.0041
mmu-miR-195	4792.3	0.0038		mmu-miR-455	4945.18	0.004
mmu-miR-92b	4460	0.0036		mmu-miR-99a	4868.79	0.004
mmu-miR-30d	4270.4	0.0034		mmu-miR-429	4593.3	0.0038
mmu-miR-361	4038.43	0.0032		mmu-miR-103	4487.75	0.0037
mmu-miR-199b*	3993.12	0.0032		mmu-miR-151-5p	4463.77	0.0037
mmu-miR-143	3752.78	0.003		mmu-miR-100	4425.64	0.0036
mmu-miR-103	3711	0.003		mmu-miR-148a	4316.1	0.0035
mmu-miR-30a	3670.66	0.0029		mmu-miR-99b	4247.24	0.0035
mmu-miR-1187	3642.45	0.0029		mmu-miR-107	4201.16	0.0034
mmu-miR-99a	3595.25	0.0029		mmu-miR-199a-5p	4011.84	0.0033
mmu-miR-200c	3573.82	0.0029		mmu-miR-195	3977.25	0.0033
mmu-miR-322	3540.56	0.0028		mmu-miR-1187	3909.27	0.0032
mmu-miR-720	3529.03	0.0028		mmu-miR-434-3p	3699.96	0.003
mmu-miR-100	3515.71	0.0028		mmu-miR-720	3584.3	0.0029
mmu-miR-107	3421.59	0.0027		mmu-miR-106a	3411.52	0.0028
mmu-miR-434-3p	3401.53	0.0027		mmu-miR-20b	3233.92	0.0026
mmu-miR-322*	3327.74	0.0027		mmu-miR-451	3211.4	0.0026
mmu-miR-133a	3092.98	0.0025		mmu-miR-30d	3141.88	0.0026
mmu-miR-20b	2986.82	0.0024		mmu-miR-1196	2927.01	0.0024
mmu-miR-450a-5p	2984.34	0.0024		mmu-miR-30a	2810.79	0.0023
mmu-miR-133b	2964.65	0.0024		mmu-miR-130a	2802.35	0.0023
mmu-miR-29a	2597.96	0.0021		mmu-miR-199b*	2755.91	0.0023
mmu-miR-1196	2574.84	0.0021		mmu-miR-382	2701.42	0.0022
mmu-miR-106a	2487.67	0.002		mmu-miR-351	2679.63	0.0022
mmu-miR-382	2459.19	0.002		mmu-miR-106b	2445.75	0.002
mmu-miR-106b	2396.09	0.0019		mmu-miR-93	2344.24	0.0019
mmu-miR-451	2257.03	0.0018		mmu-miR-423-5p	2203.67	0.0018
mmu-miR-200b	2248.28	0.0018		mmu-miR-140*	2125.19	0.0017
mmu-miR-15a	2238.54	0.0018		mmu-miR-674	2087.04	0.0017
mmu-miR-181c	2210.09	0.0018		mmu-miR-143	1928.74	0.0016
mmu-miR-423-5p	2151.57	0.0017		mmu-miR-342-3p	1877.78	0.0015
mmu-miR-411*	2086.59	0.0017		mmu-miR-1195	1854.08	0.0015
mmu-miR-203	1958.5	0.0016		mmu-miR-322*	1715.93	0.0014
mmu-miR-93	1952.39	0.0016		mmu-miR-374	1680.16	0.0014
mmu-miR-674	1885.9	0.0015		mmu-miR-483	1597.6	0.0013
mmu-miR-805	1885.05	0.0015		mmu-miR-433	1574.93	0.0013
mmu-miR-130a	1848.24	0.0015		mmu-miR-411*	1557.86	0.0013
mmu-miR-495	1811.41	0.0015		mmu-miR-15a	1498.46	0.0012
mmu-miR-342-3p	1762.59	0.0014		mmu-miR-19b	1439.32	0.0012
mmu-miR-574-3p	1705.37	0.0014		mmu-miR-322	1393.3	0.0011
mmu-miR-378	1704.47	0.0014		mmu-miR-676	1369.82	0.0011
mmu-miR-467f	1500.58	0.0012		mmu-miR-689	1367.57	0.0011
mmu-miR-128	1497	0.0012		mmu-miR-181c	1285.33	0.0011
mmu-miR-433	1464.25	0.0012		mmu-miR-128	1271.65	0.001
mmu-miR-329	1440.03	0.0012		mmu-miR-329	1236.64	0.001
mmu-miR-223	1349.03	0.0011		mmu-miR-200a	1225.74	0.001
mmu-miR-183	1342.78	0.0011		mmu-miR-495	1216.89	0.001
mmu-miR-19b	1261.89	0.001		mmu-miR-134	1191.72	0.001
mmu-miR-466f-3p	1245.63	0.001		mmu-miR-133a	1145.31	0.0009
mmu-miR-30e	1133.69	0.0009		mmu-miR-133b	1122.11	0.0009
mmu-miR-185	1132.73	0.0009		mmu-miR-671-5p	1053.35	0.0009
mmu-miR-182	1087.28	0.0009		mmu-miR-151-3p	1043.82	0.0009
mmu-miR-299*	1053.09	0.0008		mmu-miR-376b	1024.15	0.0008
mmu-miR-466i	1023.06	0.0008		mmu-miR-541	975.77	0.0008
mmu-miR-151-3p	1020.94	0.0008		mmu-miR-340-5p	947	0.0008
mmu-miR-676	979.76	0.0008		mmu-miR-574-3p	946.85	0.0008
mmu-miR-31	932.54	0.0007		mmu-miR-30e	912.85	0.0007
mmu-miR-376b	911.74	0.0007		mmu-miR-299*	896.74	0.0007
mmu-miR-374	883.61	0.0007		mmu-miR-130b	877.64	0.0007
mmu-miR-487b	844.41	0.0007		mmu-miR-185	872.77	0.0007
mmu-miR-671-5p	802.21	0.0006		mmu-miR-378	865.4	0.0007
mmu-miR-134	788.3	0.0006		mmu-miR-450a-5p	841.83	0.0007
mmu-miR-1195	776.1	0.0006		mmu-miR-708	829.82	0.0007
mmu-miR-340-5p	766.99	0.0006		mmu-miR-467f	805.81	0.0007
