# Supplementary material for: Crucial Roles of microRNA-16-5p and microRNA-27b-3p in Ameloblast Differentiation Through Regulation of Genes Associated With Amelogenesis Imperfecta
Source: Front Genet. 2022 Mar 25;13:788259. doi: 10.3389/fgene.2022.788259 (PMC8990915; doi:10.3389/fgene.2022.788259)
Supplement: Supplementary file 8 [file Table8.XLSX]

## Sheet: Sheet1
Table S7. Predicted target genes of each miRNA.
miR id	Targets	# Targets	Adj p-value	Expression
mmu-miR-16-5p	Bcl11b, Csf1, Eda, Fgfr1, Med1, Relt, Slc4a4, Slc10a7, Slc12a2, Smad3, Stim1, Stim2	12	3.94e-07	1.29
mmu-miR-27b-3p	Bmp2, Csf1, Foxo1, Pax9, Runx1, Slc10a7, Slc24a4, Smad3, Sp6, Sp7, Stim2, Tmbim6	12	4.12e-07	1.1
mmu-miR-23a/b-3p	Bcl11b, Cldn16, Gja1, Hmgn2, Pax9, Runx2, Slc4a4, Slc12a2, Smad3, Tgfbr2	10	8.51e-06	2.6175
mmu-miR-214-3p	Csf1, Ctnnb1, Fgfr1, Irf6, Sp7, Stim2	6	9.38e-05	1.135
mmu-miR-30b/c-5p	Bcl11b, Csf1, Eda, Gdnf, Gja1, Pax9, Runx1, Runx2, Stim2	9	0.000382	1.8825
mmu-miR-125a/b-5p	Fam20a, Fam83h, Gdnf, Gja1, Pax9, Slc4a4, Stim1	7	0.000757	1.265
mmu-let-7a/f-1-3p	Cftr, Ctnnb1, Foxo1, Rhoa	4	0.000998	2.675
mmu-let-7b-3p	Cftr, Ctnnb1, Foxo1, Rhoa	4	0.000998	2.645
mmu-let-7c-2-3p	Cftr, Ctnnb1, Foxo1, Rhoa	4	0.000998	1.21
mmu-miR-181b-5p	Lama3, Pax9, Plau, Pitx2, Runx1, Stim2, Tgfb1	7	0.00303	2.84125
mmu-miR-206-3p	Alpl, Csf1, Gja1, Med1, Slc10a7	5	0.00807	3.105
mmu-let-7c-1-3p	Gdnf, Runx2	2	0.0129	3.4975
mmu-let-7b-5p	Cnnm4, Dmp1, Eda, Slc4a4, Slc10a7, Stim1	6	0.0177	2.645
mmu-miR-199a-3p	Gja1, Runx1, Stim2	3	0.034	3.09
mmu-let-7a/c/d/e/f/g/i-5p	Cnnm4, Dmp1, Eda, Slc4a4, Slc10a7	5	0.0343	3.115
mmu-miR-214-5p	Csf1, Slc13a5	2	0.0392	3.09
mmu-miR-26a-5p	Itgb1, Pitx2, Slc4a4, Slc12a2, Slc24a4	5	0.0491	2.675
